# Supplementary material for: 1,2,4,5-Tetra­fluoro-3,6-diiodo­benzene–4-(pyridin-4-ylsulfan­yl)pyridine (1/1)
Source: Acta Crystallogr Sect E Struct Rep Online. 2010 Sep 30;66(Pt 10):o2683. doi: 10.1107/S1600536810038316 (PMC2983392; doi:10.1107/S1600536810038316)
Supplement: Supplementary file 2 [file e-66-o2683-Isup2.hkl]

#
# h,k,l, Fc-squared, Fo-squared, sigma(Fo-squared) and status flag
#
data_I
_shelx_title ' cd0446a in C2/c'
_shelx_refln_list_code          4
_shelx_F_calc_maximum      572.05
_exptl_crystal_F_000      1104.00
_reflns_d_resolution_high  0.7965
 
loop_
 _symmetry_equiv_pos_as_xyz
 'x, y, z'
 '-x, y, -z+1/2'
 'x+1/2, y+1/2, z'
 '-x+1/2, y+1/2, -z+1/2'
 '-x, -y, -z'
 'x, -y, z-1/2'
 '-x+1/2, -y+1/2, -z'
 'x+1/2, -y+1/2, z-1/2'
 
_cell_length_a    13.8040
_cell_length_b     5.8290
_cell_length_c    22.1640
_cell_angle_alpha  90.000
_cell_angle_beta   97.989
_cell_angle_gamma  90.000
 
_shelx_F_squared_multiplier     1.000
 
loop_
 _refln_index_h
 _refln_index_k
 _refln_index_l
 _refln_F_squared_calc
 _refln_F_squared_meas
 _refln_F_squared_sigma
 _refln_observed_status
   2   0   0      709.53      958.42     53.07 o
   4   0   0    39702.93    37915.86    422.33 o
   6   0   0    87222.81    85702.83    920.47 o
   8   0   0     5106.90     5106.78    151.10 o
  10   0   0    10895.69    10797.33    563.00 o
  12   0   0    33153.50    36164.72   1213.80 o
  14   0   0        1.91      153.28     48.43 o
  16   0   0     9623.82    10125.78    843.26 o
   1   1   0     1895.60     1734.90     19.40 o
   3   1   0     2030.71     2671.26     55.61 o
   5   1   0     3252.63     3271.49     71.48 o
   7   1   0     1945.07     1986.61     86.72 o
   9   1   0      542.97      713.61     64.78 o
  11   1   0     1077.56     1215.65    132.24 o
  13   1   0     1761.47     1871.55    226.19 o
  15   1   0       35.62      156.61     62.29 o
  17   1   0       14.40      103.16     49.44 o
   0   2   0   108110.75   104144.80    527.78 o
   2   2   0     9688.18     9726.83     60.20 o
   4   2   0    35438.67    36348.79    242.24 o
   6   2   0    62814.66    60203.78    485.66 o
   8   2   0     5849.45     5753.15    173.09 o
  10   2   0    39856.61    42134.65   1891.95 o
  12   2   0    17025.36    16562.86    387.97 o
  14   2   0      303.87      524.09     63.73 o
  16   2   0    11684.61    11567.80    544.49 o
   1   3   0      193.59      427.21     33.07 o
   3   3   0    10001.75    10402.74    107.06 o
   5   3   0     2127.76     2246.66     48.88 o
   7   3   0       41.26      126.53     75.79 o
   9   3   0      678.52      623.43     84.13 o
  11   3   0        0.53       94.05     68.87 o
  13   3   0      131.62      170.60     56.85 o
  15   3   0      138.15      261.49     69.44 o
   0   4   0    41850.39    37660.67    777.97 o
   2   4   0    13067.11    12360.73    178.44 o
   4   4   0    15693.08    15116.88   1034.63 o
   6   4   0    27447.06    28761.71    332.26 o
   8   4   0     1266.38     1398.19     76.02 o
  10   4   0    14622.23    14249.67    373.70 o
  12   4   0     6460.74     6213.26    187.84 o
  14   4   0       37.06      177.95     49.58 o
   1   5   0      466.24      509.06     59.89 o
   3   5   0     3532.88     3321.89     71.20 o
   5   5   0        1.96       67.95     27.81 o
   7   5   0     1018.54     1097.51     75.36 o
   9   5   0     1889.43     1583.39     42.01 o
  11   5   0       18.28       27.80     18.79 o
   0   6   0    25159.00    24091.37    632.77 o
   2   6   0      382.87      437.21     38.01 o
   4   6   0     3706.78     3200.58    175.80 o
   6   6   0    13322.26    13206.75    283.99 o
   8   6   0      434.71      593.00     66.96 o
   1   7   0      330.39      494.79     63.46 o
   3   7   0      687.82      821.96     89.76 o
   5   7   0      241.23      182.96     26.84 o
 -17   1   1     8268.09     9447.66    557.80 o
 -15   1   1      294.24      200.66     60.91 o
 -13   1   1    18263.64    18169.02    430.73 o
 -11   1   1    26119.57    25738.06    648.13 o
  -9   1   1     3470.18     3875.03    379.16 o
  -7   1   1    53067.08    53215.51    727.01 o
  -5   1   1    50000.42    53167.54    539.97 o
  -3   1   1    22210.68    22919.50    383.98 o
  -1   1   1   175542.58   163673.59  22378.35 o
   1   1   1    14299.58    14147.04     62.85 o
   3   1   1    79019.41    74149.69    768.93 o
   5   1   1    55994.80    54601.45    432.60 o
   7   1   1      838.74      950.81     74.90 o
   9   1   1    17962.88    17608.42    313.75 o
  11   1   1    48516.54    49446.87   1187.39 o
  13   1   1     2027.99     2111.77    182.86 o
  15   1   1     9367.19     7599.66    815.85 o
 -16   2   1      186.60      293.93     76.94 o
 -14   2   1     2387.43     2221.22    156.93 o
 -12   2   1     1785.96     1735.48    117.70 o
 -10   2   1      110.99      176.58     56.29 o
  -8   2   1     1975.04     2191.40    278.00 o
  -6   2   1     3762.65     3740.00     90.35 o
  -4   2   1     1458.71     1621.99     40.04 o
  -2   2   1     6484.13     6110.42     37.62 o
   0   2   1     8673.15     8326.15     50.77 o
   2   2   1       86.46      106.54      8.69 o
   4   2   1     2116.42     2307.40    224.76 o
   6   2   1     5286.26     5190.42    397.92 o
   8   2   1      120.87      207.40     47.73 o
  10   2   1      186.46      245.27     39.30 o
  12   2   1       79.37       75.39     81.63 o
  14   2   1     1233.53     1248.92     99.60 o
  16   2   1       60.64      162.33     56.61 o
 -15   3   1      127.91      225.55     81.49 o
 -13   3   1    11975.97    12240.52    725.44 o
 -11   3   1    12353.07    12386.69    469.83 o
  -9   3   1     1321.68     1657.90    135.51 o
  -7   3   1    30241.10    31259.48    562.52 o
  -5   3   1    36396.05    37204.79    417.87 o
  -3   3   1    47130.45    48888.00    502.49 o
  -1   3   1    43762.55    42896.21    212.34 o
   1   3   1     7689.88     6932.44     46.63 o
   3   3   1    32801.00    32663.39    308.95 o
   5   3   1    47533.50    48002.58    561.42 o
   7   3   1     9083.56     9099.34    213.63 o
   9   3   1    44876.64    47728.26   1527.32 o
  11   3   1    15790.60    15393.21    459.14 o
  13   3   1       32.09      133.59     47.73 o
  15   3   1    11330.72    11614.80    543.27 o
 -14   4   1       20.21      128.02     27.67 o
 -12   4   1     1089.13     1186.66    185.05 o
 -10   4   1     2240.21     2236.31    132.28 o
  -8   4   1     1793.92     1654.15     67.00 o
  -6   4   1      345.73      297.59     41.10 o
  -4   4   1     9702.76     9658.45    156.10 o
  -2   4   1      524.34      577.31     56.51 o
   0   4   1       27.62       84.85     10.92 o
   2   4   1      621.66      601.46     50.13 o
   4   4   1        0.21       43.09     20.27 o
   6   4   1     1252.42     1105.63    164.16 o
   8   4   1     1420.33     1454.58     77.12 o
  10   4   1      123.25      178.29     76.90 o
  12   4   1      118.07      108.38     42.80 o
  14   4   1     1224.45     1320.47    144.38 o
 -11   5   1     4644.32     4226.91    320.44 o
  -9   5   1      112.66      117.12     35.50 o
  -7   5   1    22534.50    23720.31    569.54 o
  -5   5   1    10878.85    10480.68    187.07 o
  -3   5   1     2325.92     2348.44     81.15 o
  -1   5   1    39778.06    40355.75    655.53 o
   1   5   1     2585.61     2437.80     89.73 o
   3   5   1     5011.43     4409.38    152.13 o
   5   5   1    21314.75    22360.10    305.07 o
   7   5   1      278.76      303.64     36.81 o
   9   5   1     6504.26     6480.03    358.13 o
  11   5   1    10847.31    10065.23    354.85 o
  -8   6   1     1302.29     1536.51    191.33 o
  -6   6   1      264.10      371.71     39.34 o
  -4   6   1      451.38      536.58     46.31 o
  -2   6   1      721.63      772.18     75.37 o
   0   6   1      878.24      997.78     53.53 o
   2   6   1      381.18      449.03     45.26 o
   4   6   1     1114.07     1079.24    107.00 o
   6   6   1      666.68      993.27     78.54 o
   8   6   1      960.87     1007.78    112.09 o
  -5   7   1     2531.09     2640.64    251.37 o
  -3   7   1       66.13      115.40     24.49 o
  -1   7   1     9749.57     9920.19    330.87 o
   1   7   1     2994.62     3287.99    268.09 o
   3   7   1     3096.84     3617.82    333.09 o
 -16   0   2     1849.77     1721.30    166.68 o
 -14   0   2    22392.87    22475.18    947.50 o
 -12   0   2    17079.19    17270.57    607.28 o
 -10   0   2     2798.79     2914.46    141.10 o
  -8   0   2   142687.66   150480.84  22058.54 o
  -6   0   2    10909.10    10564.38    179.05 o
  -4   0   2     6743.17     6342.28    118.95 o
  -2   0   2    31971.57    32088.15    260.24 o
   2   0   2    43959.66    44484.30    522.07 o
   4   0   2    48380.17    48539.92    544.72 o
   6   0   2      618.90      736.26     85.44 o
   8   0   2    54523.39    55466.24   1186.90 o
  10   0   2    40306.89    40308.54   1062.55 o
  12   0   2     1370.71     1347.36    183.64 o
  14   0   2    17764.62    19234.08    834.01 o
  16   0   2     8341.37     8939.59    802.84 o
 -17   1   2       14.07      150.42     42.67 o
 -15   1   2      830.05      886.08    188.24 o
 -13   1   2      110.80      291.33     74.48 o
 -11   1   2      214.25      298.07     65.80 o
  -9   1   2       54.51      181.24     38.38 o
  -7   1   2     5643.70     5704.64    124.71 o
  -5   1   2      663.26      912.62     86.60 o
  -3   1   2     3424.93     3553.61     33.94 o
  -1   1   2     5790.34     6171.18     32.42 o
   1   1   2      693.42      759.06     28.27 o
   3   1   2    54620.21    57181.93   1550.98 o
   5   1   2    13080.61    12897.38    352.45 o
   7   1   2      458.52      571.90     68.58 o
   9   1   2      413.36      574.08    166.83 o
  11   1   2        1.55       91.38     44.37 o
  13   1   2      883.90      812.23     79.68 o
  15   1   2     1096.35      960.13    146.51 o
 -16   2   2       70.30      199.72     50.22 o
 -14   2   2    17727.28    17187.74    583.78 o
 -12   2   2    12924.48    13737.55    381.39 o
 -10   2   2      485.20      608.87     83.92 o
  -8   2   2    40509.44    42521.53    857.69 o
  -6   2   2    29582.18    30336.93    316.94 o
  -4   2   2    25769.19    26694.13    186.02 o
  -2   2   2    90915.31    87746.52    402.36 o
   0   2   2    34715.53    35247.87    153.52 o
   2   2   2    43087.06    41984.16    203.14 o
   4   2   2    59466.86    57244.18    804.27 o
   6   2   2    15725.10    17405.73    780.39 o
   8   2   2    43069.78    44613.27    936.28 o
  10   2   2    17347.11    17517.88    572.80 o
  12   2   2      453.86      445.25     72.79 o
  14   2   2    12949.02    13034.51    578.03 o
  16   2   2     4041.28     4190.12    480.61 o
 -15   3   2        1.00      127.20    101.15 o
 -13   3   2      230.64      387.53     63.40 o
 -11   3   2     5314.93     5055.37   1042.41 o
  -9   3   2      106.09      187.04     68.44 o
  -7   3   2       47.73      122.99     34.25 o
  -5   3   2     4919.06     4878.79     82.43 o
  -3   3   2        4.70       37.65     16.85 o
  -1   3   2     1108.68     1100.57     71.52 o
   1   3   2      358.05      686.61     38.89 o
   3   3   2     1429.26     1296.80     71.05 o
   5   3   2     2049.90     1921.55     56.52 o
   7   3   2     1911.68     1828.89     71.05 o
   9   3   2      405.73      450.39     68.42 o
  11   3   2      846.98      889.49    111.43 o
  13   3   2     1417.23     1458.54    137.30 o
  15   3   2       18.52       18.45     54.98 o
 -14   4   2    11066.31    11319.20    359.27 o
 -12   4   2     7009.44     6547.03    315.21 o
 -10   4   2      367.20      563.79     64.68 o
  -8   4   2    25757.59    27928.52    816.24 o
  -6   4   2    31431.68    30617.93    343.83 o
  -4   4   2    10749.04    10583.86    184.34 o
  -2   4   2    52525.79    50929.68    841.04 o
   0   4   2     1951.63     1466.88     47.15 o
   2   4   2    12962.32    12344.10    132.01 o
   4   4   2    26747.91    27194.12    307.92 o
   6   4   2     4156.59     3760.11    106.55 o
   8   4   2    20730.63    21322.12    658.45 o
  10   4   2    19647.26    21470.60    477.48 o
  12   4   2        4.29      158.31     43.19 o
  14   4   2     6814.40     6646.74    277.63 o
 -11   5   2     1474.47     1404.36     68.65 o
  -9   5   2      332.65      404.92     49.70 o
  -7   5   2       91.38      166.89     28.55 o
  -5   5   2     3182.17     3082.27    121.42 o
  -3   5   2       26.94      134.78     56.80 o
  -1   5   2      815.91      895.92     44.70 o
   1   5   2     3200.42     2933.61     74.33 o
   3   5   2       27.27       57.39     32.11 o
   5   5   2        2.09       48.41     18.30 o
   7   5   2     2262.12     2192.79     74.50 o
   9   5   2        2.73       14.35     28.10 o
  11   5   2      605.07      577.02     60.28 o
  -8   6   2    10465.83    10684.71    267.82 o
  -6   6   2     1786.93     1748.14    136.79 o
  -4   6   2     1523.65     1632.44     69.51 o
  -2   6   2    19229.49    19111.09    421.40 o
   0   6   2     2316.55     2002.89    198.87 o
   2   6   2     5630.31     5307.07    243.50 o
   4   6   2    20173.66    20106.52    389.26 o
   6   6   2        8.64      165.16     42.05 o
   8   6   2     5479.21     5796.97    373.88 o
  -5   7   2      380.91      560.23    143.66 o
  -3   7   2     1618.42     1619.30    107.51 o
  -1   7   2     1246.65     1387.29    126.23 o
   1   7   2       95.46      254.12     92.85 o
   3   7   2     1322.94     1451.21    119.36 o
 -17   1   3       17.11      116.38     44.62 o
 -15   1   3    15901.44    15167.46    755.16 o
 -13   1   3    15971.16    16018.41    368.58 o
 -11   1   3      966.26     1531.41    115.14 o
  -9   1   3    71062.70    69103.05   1698.37 o
  -7   1   3    25790.60    24983.76    348.76 o
  -5   1   3    32951.77    34724.32    490.93 o
  -3   1   3   119735.30   113683.22    580.34 o
  -1   1   3    12350.30    12396.16     55.58 o
   1   1   3     1075.09     1171.88     43.55 o
   3   1   3   309008.06   300845.44  29047.99 o
   5   1   3      196.11      447.60     75.39 o
   7   1   3    36868.92    37146.86    877.74 o
   9   1   3    43507.94    42442.96   1587.31 o
  11   1   3      232.66      241.55    124.71 o
  13   1   3    15946.49    15662.83    381.79 o
  15   1   3     6066.07     6341.37    319.03 o
 -16   2   3      669.20      805.79    114.65 o
 -14   2   3        1.20      194.37    123.00 o
 -12   2   3       21.83      128.30     46.81 o
 -10   2   3     1182.42     1120.63    127.73 o
  -8   2   3      700.57      683.46    121.70 o
  -6   2   3      110.36      283.04     39.79 o
  -4   2   3       27.68       72.31     11.36 o
  -2   2   3      805.97     1000.36     47.67 o
   0   2   3      188.39      412.28     18.13 o
   2   2   3      818.10      759.80     71.72 o
   4   2   3       65.15      172.57     40.84 o
   6   2   3     3154.45     3176.80     94.42 o
   8   2   3     2170.95     2014.89    265.95 o
  10   2   3     1698.26     1756.02    145.49 o
  12   2   3     2068.60     2121.05    196.12 o
  14   2   3      878.64      836.94     99.81 o
  16   2   3     1049.41     1144.80    152.22 o
 -15   3   3     8588.74     8159.99   1004.45 o
 -13   3   3    16491.81    16639.14    423.04 o
 -11   3   3     5723.35     5614.80    262.86 o
  -9   3   3    10952.99    11159.23    318.09 o
  -7   3   3    44571.72    47268.43   1023.58 o
  -5   3   3    13201.39    13237.53    198.18 o
  -3   3   3    64279.02    64060.91    596.72 o
  -1   3   3    24453.18    24678.89    125.99 o
   1   3   3    31196.86    30472.51    154.45 o
   3   3   3    39312.06    39317.69    413.52 o
   5   3   3     3943.07     4364.63    199.45 o
   7   3   3    26894.24    28010.58    436.78 o
   9   3   3    12922.97    12457.82    345.16 o
  11   3   3       87.52      169.07     38.89 o
  13   3   3    14827.64    15306.24    479.39 o
  15   3   3     3958.71     4294.79    545.67 o
 -14   4   3       44.86      141.53     44.16 o
 -12   4   3     1020.51     1216.14     98.91 o
 -10   4   3       31.09      135.31     45.84 o
  -8   4   3      364.20      322.92     62.28 o
  -6   4   3      193.48      224.54     29.68 o
  -4   4   3      275.84      354.53     35.93 o
  -2   4   3       90.68      164.27     14.00 o
   0   4   3     9479.94     8951.90     87.10 o
   2   4   3     3957.77     4047.39     76.32 o
   4   4   3       57.38       77.11     13.35 o
   6   4   3     8098.24     8028.44    396.97 o
   8   4   3      351.85      336.97     78.98 o
  10   4   3      682.54      677.41     51.71 o
  12   4   3     1822.29     2030.76     90.59 o
 -11   5   3       35.87       77.63     31.32 o
  -9   5   3    19165.61    19230.78    421.98 o
  -7   5   3     5768.23     5222.75    259.58 o
  -5   5   3     4726.11     4889.84    167.39 o
  -3   5   3    27963.04    27755.01    456.92 o
  -1   5   3      679.28      606.04     51.71 o
   1   5   3     7078.02     6810.24    127.88 o
   3   5   3    31005.40    31828.67    520.56 o
   5   5   3      395.25      496.48     73.16 o
   7   5   3    11049.85    11013.37    217.04 o
   9   5   3    14612.91    14549.12    501.12 o
  11   5   3       97.09      175.45     39.22 o
  -8   6   3      857.75      883.01     55.05 o
  -6   6   3       64.87      180.74     40.27 o
  -4   6   3     1993.00     2082.20    105.72 o
  -2   6   3      378.24      390.09     37.86 o
   0   6   3     3575.49     3431.16    161.21 o
   2   6   3       17.14       55.33     15.40 o
   4   6   3      815.72      925.60     73.39 o
   6   6   3      346.29      391.64     73.50 o
   8   6   3        7.48       15.79     19.13 o
  -3   7   3     9064.79     9029.90    462.50 o
  -1   7   3     1316.63     1096.43    105.51 o
   1   7   3     3673.78     3677.20    275.63 o
   3   7   3     8701.80     8823.50    395.67 o
 -16   0   4    16266.86    15589.95    697.21 o
 -14   0   4     8530.84     7964.56    348.09 o
 -12   0   4       35.28      111.73     51.04 o
 -10   0   4    49203.70    50424.41   1278.56 o
  -8   0   4    29313.86    29011.67    640.71 o
  -6   0   4    52705.15    52959.27    604.87 o
  -4   0   4   115515.74   118798.85   1039.17 o
  -2   0   4    19037.36    19249.48    174.94 o
   0   0   4    20736.45    21989.71    148.22 o
   2   0   4   327242.31   322079.28  31110.58 o
   4   0   4    11430.39    11675.08    194.60 o
   6   0   4    45270.14    45103.22    595.29 o
   8   0   4    59315.36    60767.55   1303.01 o
  10   0   4     1923.96     2043.93    243.50 o
  12   0   4     9973.61     9899.84    493.09 o
  14   0   4    15107.80    14272.50    700.20 o
  16   0   4     3364.94     3253.81    345.13 o
 -17   1   4        9.86      100.88     43.80 o
 -15   1   4      855.88      950.66     96.68 o
 -13   1   4     1025.98      953.82    124.40 o
 -11   1   4     1606.25     1398.27    113.57 o
  -9   1   4       75.89      193.23     46.84 o
  -7   1   4      493.40      565.33     56.73 o
  -5   1   4    14038.23    14769.87    157.72 o
  -3   1   4     6489.01     6260.99     35.34 o
  -1   1   4     8101.34     8801.80     42.80 o
   1   1   4     3724.70     4229.31     32.07 o
   3   1   4      555.02      717.85     63.19 o
   5   1   4      916.13     1146.37     92.60 o
   7   1   4       56.56       75.26     39.99 o
   9   1   4     3485.48     3369.34    136.03 o
  11   1   4      101.44      162.60     43.61 o
  13   1   4      209.09      398.56     78.86 o
  15   1   4       76.51      183.81     60.38 o
 -16   2   4     7026.60     6674.29    369.73 o
 -14   2   4    10567.78    11925.23    390.73 o
 -12   2   4     2961.62     2626.47    422.65 o
 -10   2   4    31120.21    31254.25    582.71 o
  -8   2   4    32815.64    33529.34    684.90 o
  -6   2   4    17234.03    17523.10    643.87 o
  -4   2   4    60191.34    59143.27    257.49 o
  -2   2   4    40232.41    41223.22    219.50 o
   0   2   4    76321.32    75468.48    561.37 o
   2   2   4    67417.92    65389.04    643.00 o
   4   2   4      181.65      157.83     28.29 o
   6   2   4    66215.74    66072.48    994.75 o
   8   2   4    21790.86    21573.66    463.94 o
  10   2   4      674.46      850.31     85.18 o
  12   2   4    22473.95    24075.33    524.88 o
  14   2   4    13902.97    13572.79    447.26 o
 -15   3   4      101.53      138.29     32.40 o
 -13   3   4      169.47      322.65     95.17 o
 -11   3   4      288.80      330.40     57.22 o
  -9   3   4       19.94      100.68    120.15 o
  -7   3   4        6.33      163.14     37.45 o
  -5   3   4      584.58      628.14     51.50 o
  -3   3   4      919.32      827.27     43.69 o
  -1   3   4     1175.01     1585.08    135.99 o
   1   3   4     1399.85     1421.00     53.12 o
   3   3   4       57.60       40.21     31.50 o
   5   3   4     1795.04     1708.63     65.93 o
   7   3   4        0.72       86.20     37.14 o
   9   3   4      394.44      426.76     83.47 o
  11   3   4       65.04       64.59     91.11 o
  13   3   4      740.22      760.25    105.99 o
  15   3   4       46.46      121.25     47.66 o
 -14   4   4     9719.63     8682.68    301.90 o
 -12   4   4      931.81     1123.33    194.92 o
 -10   4   4    17959.43    19070.72    553.13 o
  -8   4   4     4913.69     4358.33     69.26 o
  -6   4   4     7319.45     7391.47    201.14 o
  -4   4   4    28577.90    28858.81    420.94 o
  -2   4   4    11925.00    11761.67    207.85 o
   0   4   4    25571.11    25336.27    356.46 o
   2   4   4    42974.10    45056.47    546.53 o
   4   4   4     2219.87     2196.40     44.38 o
   6   4   4    24380.12    24430.29    512.66 o
   8   4   4    12510.06    12895.18    244.30 o
  10   4   4        0.23      137.48     56.93 o
  12   4   4    12838.26    13023.82    299.75 o
 -11   5   4      320.18      268.89     39.72 o
  -9   5   4      111.37       90.46     32.04 o
  -7   5   4     1557.62     1674.39     86.38 o
  -5   5   4     1810.80     1899.89    127.07 o
  -3   5   4      797.92      872.65     51.40 o
  -1   5   4     4789.84     4389.47    100.50 o
   1   5   4      192.85      201.11     24.77 o
   3   5   4     1981.23     2199.34     71.69 o
   5   5   4        9.44      109.02     35.82 o
   7   5   4       47.91       76.11     25.77 o
   9   5   4       31.37       39.43     38.42 o
  11   5   4      981.51     1010.87     83.67 o
  -8   6   4     6194.22     6312.29    217.53 o
  -6   6   4     2180.98     2387.69    133.80 o
  -4   6   4    16745.38    16709.48    342.06 o
  -2   6   4      920.56      851.83    105.13 o
   0   6   4      801.16      989.16     91.26 o
   2   6   4    18520.08    17130.48    876.94 o
   4   6   4       28.66       62.95     16.42 o
   6   6   4     3714.47     3330.50    326.08 o
   8   6   4    10410.87     9616.78    273.92 o
  -3   7   4     1638.22     1642.40    166.35 o
  -1   7   4      224.14      266.05     86.79 o
   1   7   4      512.56      618.74     65.83 o
   3   7   4     1096.21     1307.64    123.31 o
 -17   1   5     7568.70     7869.28    529.54 o
 -15   1   5     8751.84     8253.55    335.31 o
 -13   1   5       15.80      137.92     51.35 o
 -11   1   5    38389.22    37765.57    711.15 o
  -9   1   5    13206.53    13386.89    337.81 o
  -7   1   5     1240.21     1353.39     82.15 o
  -5   1   5   129329.82   130057.63    955.13 o
  -3   1   5     5262.54     5307.07     35.81 o
  -1   1   5    46424.71    45963.09    194.98 o
   1   1   5    70393.00    71025.41   1082.03 o
   3   1   5      685.97     1173.22     75.50 o
   5   1   5    62803.93    62851.89   1306.27 o
   7   1   5    23542.38    23184.03    387.20 o
   9   1   5       88.74      293.12    145.67 o
  11   1   5    33301.21    32992.20   1019.12 o
  13   1   5    14338.29    13678.85    495.31 o
  15   1   5     4419.70     4167.99    357.64 o
 -16   2   5      708.48      779.68     96.38 o
 -14   2   5        0.56      105.74     55.55 o
 -12   2   5      431.63      558.70    159.20 o
 -10   2   5       11.06      117.47     28.19 o
  -8   2   5     1298.97     1596.40    120.19 o
  -6   2   5     6170.41     6253.18    114.02 o
  -4   2   5    10800.22    10930.39     64.03 o
  -2   2   5     3177.97     3027.93     57.83 o
   0   2   5       80.83      198.28     14.27 o
   2   2   5     3805.70     3663.39     92.42 o
   4   2   5     2751.97     3050.95     66.95 o
   6   2   5    19122.62    20335.82    692.65 o
   8   2   5     5291.69     5564.92    639.25 o
  10   2   5       62.15      240.17     56.73 o
  12   2   5      479.98      577.56     60.72 o
  14   2   5      102.96      241.48     82.15 o
 -15   3   5    14240.07    14203.60    807.22 o
 -13   3   5     1142.63     1320.01    141.42 o
 -11   3   5    32650.85    33502.52    654.94 o
  -9   3   5     9046.02     8721.57    238.79 o
  -7   3   5     9471.48     9318.89    170.39 o
  -5   3   5    41102.71    41794.83    357.59 o
  -3   3   5    17224.85    16395.81    221.41 o
  -1   3   5    37662.36    37627.86    460.05 o
   1   3   5    66584.16    66064.44    681.50 o
   3   3   5     2006.05     1755.37    114.80 o
   5   3   5    49159.24    46853.50    583.90 o
   7   3   5    18943.82    19211.67    329.01 o
   9   3   5     1419.17     1553.35     90.09 o
  11   3   5    21584.88    21307.57   1007.65 o
  13   3   5     8683.67     8197.34    340.85 o
 -14   4   5      939.90     1023.57    137.96 o
 -12   4   5       54.00      145.40     83.36 o
 -10   4   5     1016.86     1127.63     86.35 o
  -8   4   5     8488.65     8643.63    180.87 o
  -6   4   5     1110.00     1210.30     50.08 o
  -4   4   5     2627.61     2645.02     89.99 o
  -2   4   5     9215.78     8692.11    177.47 o
   0   4   5      195.55      261.23     34.77 o
   2   4   5      159.60      266.09     27.39 o
   4   4   5     1396.56     1141.37    132.45 o
   6   4   5      486.38      415.11     69.57 o
   8   4   5       51.82      103.75     29.32 o
  10   4   5      405.79      451.47     45.73 o
  12   4   5       65.72      273.75     62.20 o
 -11   5   5    16358.28    16147.26    510.92 o
  -9   5   5     2071.08     1812.08    161.65 o
  -7   5   5     2125.13     2104.43    141.64 o
  -5   5   5    23335.30    23872.78    387.34 o
  -3   5   5     5911.64     5853.62    160.99 o
  -1   5   5     5183.38     5092.33    111.52 o
   1   5   5    35063.12    34229.89    776.92 o
   3   5   5      280.83      337.73     34.22 o
   5   5   5    10505.28     9599.63    171.00 o
   7   5   5    13932.44    14168.32    275.31 o
   9   5   5      677.79      615.50     70.60 o
  11   5   5     6543.77     6645.96    223.12 o
  -8   6   5     2663.92     2891.50    143.25 o
  -6   6   5       52.66      111.88     34.49 o
  -4   6   5      181.74      186.90     55.88 o
  -2   6   5      937.39     1102.39     79.48 o
   0   6   5      217.12      269.30     45.01 o
   2   6   5     1683.08     1734.09     91.51 o
   4   6   5      291.94      353.99     52.60 o
   6   6   5      313.16      286.72     72.85 o
   8   6   5      559.66      557.41     70.59 o
  -3   7   5     1391.43     1348.63    214.36 o
  -1   7   5     3350.02     3658.99    205.16 o
   1   7   5     6496.09     6650.38    220.44 o
   3   7   5      262.47      395.78     89.61 o
 -16   0   6     6726.86     6886.70    412.91 o
 -14   0   6     1315.21     1393.17    122.23 o
 -12   0   6    37927.48    39818.69   1323.94 o
 -10   0   6    11293.73    10431.59    325.07 o
  -8   0   6     1268.51     1356.48     78.43 o
  -6   0   6   123172.96   128213.36    953.57 o
  -4   0   6    22766.81    22898.51    220.81 o
  -2   0   6    36004.90    34081.27    251.80 o
   0   0   6   135071.31   136577.47  13203.06 o
   2   0   6    12017.34    11820.43    136.99 o
   4   0   6    15992.16    16625.94    293.03 o
   6   0   6    81886.34    79317.31    882.11 o
   8   0   6     3040.23     2761.80    349.99 o
  10   0   6    26663.30    23400.33    744.92 o
  12   0   6    26031.47    24772.26    816.58 o
  14   0   6     3863.35     3762.38    321.45 o
  16   0   6     9751.58     9296.89    483.55 o
 -17   1   6       35.60       27.96     40.47 o
 -15   1   6       14.61       99.69     35.67 o
 -13   1   6     1205.98      840.98     87.64 o
 -11   1   6      291.74      386.07     65.69 o
  -9   1   6      609.42      696.70     78.00 o
  -7   1   6      542.25      497.25     64.40 o
  -5   1   6     3537.59     3247.32     43.81 o
  -3   1   6     1358.08     1334.46     43.29 o
  -1   1   6      192.97      331.58     17.30 o
   1   1   6      848.35      746.44     43.51 o
   3   1   6     2082.02     2106.66     56.75 o
   5   1   6    13234.35    13132.92    196.46 o
   7   1   6       61.51      195.84     36.14 o
   9   1   6      498.83      736.57     72.16 o
  11   1   6        0.04      303.80     59.41 o
  13   1   6      832.83      925.16     85.23 o
  15   1   6     1443.01     1320.46    132.45 o
 -16   2   6    16212.18    16256.57    690.77 o
 -14   2   6      262.89      229.51    116.74 o
 -12   2   6    24135.04    25421.75    734.15 o
 -10   2   6    23260.76    22244.70    449.28 o
  -8   2   6    21438.62    21938.84    586.10 o
  -6   2   6    38880.90    38492.83    413.20 o
  -4   2   6    22015.35    21714.04    159.10 o
  -2   2   6    57140.82    54490.27    278.93 o
   0   2   6    73051.63    72903.19    378.99 o
   2   2   6     7278.61     7465.53     83.11 o
   4   2   6    17706.97    16676.71    175.35 o
   6   2   6    53859.79    54055.16   1099.41 o
   8   2   6       95.26      177.75     68.90 o
  10   2   6    24279.85    24360.46    672.80 o
  12   2   6     7334.90     7205.62    521.26 o
  14   2   6     2417.57     2436.03    193.91 o
 -15   3   6      243.34      397.34    130.95 o
 -13   3   6       17.62      166.41     59.08 o
 -11   3   6      221.87      192.41     90.75 o
  -9   3   6      925.74      972.36     78.42 o
  -7   3   6     1276.17     1229.25    154.74 o
  -5   3   6      216.83      230.44     24.31 o
  -3   3   6     1749.25     1531.74     96.20 o
  -1   3   6      124.63      156.25     43.40 o
   1   3   6      241.97      382.54     43.80 o
   3   3   6     1405.63     1030.05    190.72 o
   5   3   6     1643.02     1462.98    144.00 o
   7   3   6       36.71      129.78     46.29 o
   9   3   6     3921.68     3805.48    172.12 o
  11   3   6      151.95      221.70     60.13 o
  13   3   6      348.79      441.04    203.65 o
 -14   4   6      819.80      679.37     97.23 o
 -12   4   6    16964.21    17455.94    450.72 o
 -10   4   6    10207.15    10076.29    306.12 o
  -8   4   6     7123.36     7147.12    137.52 o
  -6   4   6    21339.83    21242.11    443.08 o
  -4   4   6    18074.64    17896.53    245.51 o
  -2   4   6    14093.85    13961.40    385.57 o
   0   4   6    37849.44    38602.37    470.34 o
   2   4   6      979.81     1069.23     77.62 o
   4   4   6    22170.49    22384.91    333.28 o
   6   4   6    20839.46    21361.54    557.02 o
   8   4   6      326.45      348.80     43.20 o
  10   4   6    13820.23    13873.99    673.19 o
  12   4   6     5017.08     5365.22    166.18 o
 -11   5   6        1.94       77.81     26.26 o
  -9   5   6     1811.80     2168.55    237.03 o
  -7   5   6       95.04      179.56     47.32 o
  -5   5   6     4402.15     4537.04    180.05 o
  -3   5   6       48.41      105.81     22.32 o
  -1   5   6        6.63       28.43     21.66 o
   1   5   6        5.67      150.13     29.54 o
   3   5   6    10218.40     9762.91    164.39 o
   5   5   6      972.82      788.55     47.67 o
   7   5   6       95.26      108.07     41.72 o
   9   5   6     2632.52     2438.58    241.80 o
  11   5   6      435.53      371.66    100.35 o
  -8   6   6      225.01      268.51     43.62 o
  -6   6   6    17533.95    17855.89    703.30 o
  -4   6   6      458.01      431.44     43.11 o
  -2   6   6     6830.13     6715.25    151.37 o
   0   6   6    22684.96    22688.44    580.20 o
   2   6   6       97.62      133.35     27.26 o
   4   6   6     6862.76     6466.16    198.23 o
   6   6   6    10402.39    10046.27    207.94 o
   8   6   6        4.64      132.38     28.11 o
  -3   7   6      224.29      302.52     42.38 o
  -1   7   6      782.83      769.93     85.08 o
   1   7   6      795.33     1198.21    149.99 o
 -17   1   7     7579.88     7251.77    321.97 o
 -15   1   7     1439.49     1509.55    103.58 o
 -13   1   7    36192.73    35113.30    689.93 o
 -11   1   7     7618.94     8159.53    261.43 o
  -9   1   7     8231.40     8315.32    149.68 o
  -7   1   7    67522.01    69263.10   1524.48 o
  -5   1   7    32735.97    33720.09    198.53 o
  -3   1   7    63062.74    62938.86    374.63 o
  -1   1   7   122733.35   125426.79    853.70 o
   1   1   7     6764.35     7562.38    105.38 o
   3   1   7    46408.97    47618.27    407.67 o
   5   1   7    83242.62    84116.27   2760.09 o
   7   1   7       32.69       29.69     32.55 o
   9   1   7    26497.54    25645.22   1023.82 o
  11   1   7    19483.21    18438.46    452.35 o
  13   1   7     1633.90     1986.75    184.14 o
  15   1   7     7728.76     7533.85    341.61 o
 -16   2   7       26.98      123.97     43.27 o
 -14   2   7     1349.07     1291.46    168.26 o
 -12   2   7     1207.52     1258.74    109.69 o
 -10   2   7      715.29      796.81     52.27 o
  -8   2   7        1.91       48.86     26.14 o
  -6   2   7       43.32      136.97     35.27 o
  -4   2   7     2156.35     2245.05     73.24 o
  -2   2   7     6898.93     6913.08     44.99 o
   0   2   7     6324.22     5676.82     49.51 o
   2   2   7     1335.82     1390.85    265.57 o
   4   2   7      486.90      716.69     69.89 o
   6   2   7      143.60      103.38     67.69 o
   8   2   7       47.38      221.24    106.42 o
  10   2   7      332.63      395.48     86.32 o
  12   2   7     1822.20     2153.32    220.10 o
  14   2   7      262.15      243.79     72.54 o
 -15   3   7      266.63      382.33     57.65 o
 -13   3   7    13615.65    13289.18    448.87 o
 -11   3   7    13700.69    13304.61    618.38 o
  -9   3   7    13630.02    13653.24    729.73 o
  -7   3   7    26849.67    27183.31    340.97 o
  -5   3   7    15575.01    14817.59    141.23 o
  -3   3   7    41437.54    40235.05    622.80 o
  -1   3   7    21981.26    21618.36    239.02 o
   1   3   7    12611.84    12641.47    143.57 o
   3   3   7    38463.75    36962.68    724.84 o
   5   3   7    28303.47    29574.88    660.49 o
   7   3   7      145.29      220.04     59.24 o
   9   3   7    44700.14    46181.91    869.01 o
  11   3   7     1908.09     2279.15    237.05 o
  13   3   7      629.48      748.11     84.86 o
 -14   4   7       70.49       54.23     47.34 o
 -12   4   7      745.46      738.84     64.62 o
 -10   4   7     1952.78     2012.58    132.64 o
  -8   4   7      308.28      282.51     33.35 o
  -6   4   7      356.99      356.22     32.67 o
  -4   4   7      349.93      390.38     38.51 o
  -2   4   7       14.07       56.39     22.82 o
   0   4   7        1.35       36.45     12.12 o
   2   4   7     3825.11     3529.63     77.58 o
   4   4   7       32.75       29.19    109.90 o
   6   4   7     1234.58     1085.03    132.51 o
   8   4   7      932.90     1118.60     77.41 o
  10   4   7      144.69      125.13     44.39 o
  12   4   7       28.99      173.42     38.54 o
 -11   5   7     3545.67     3446.24    175.75 o
  -9   5   7      349.06      514.99     57.93 o
  -7   5   7    22913.56    22601.49    674.27 o
  -5   5   7     3445.68     3484.15    143.86 o
  -3   5   7    10392.24    10239.36    169.63 o
  -1   5   7    27257.85    27375.59    530.16 o
   1   5   7      245.05      310.67     49.77 o
   3   5   7     9430.72     9144.96    295.42 o
   5   5   7    17557.38    18267.73    401.03 o
   7   5   7      123.65      129.73     34.85 o
   9   5   7     7695.55     8142.29    216.00 o
  11   5   7     7049.14     6431.35    224.59 o
  -8   6   7      607.40      874.15     85.22 o
  -6   6   7     2184.21     2181.64    138.31 o
  -4   6   7        5.97       68.81     21.88 o
  -2   6   7     1171.96     1246.78     78.17 o
   0   6   7      113.37      179.66     43.76 o
   2   6   7     1198.57     1245.21     91.30 o
   4   6   7      590.52      595.94    101.22 o
   6   6   7     2389.40     2393.58     98.24 o
   8   6   7       51.15      106.71     30.71 o
  -3   7   7     3324.83     3241.34    179.39 o
  -1   7   7     8955.19     8750.52    463.54 o
   1   7   7      102.05      162.45     50.11 o
 -16   0   8      265.88      340.66     60.82 o
 -14   0   8    20400.02    22146.85    858.14 o
 -12   0   8     7032.02     6952.08    279.52 o
 -10   0   8     1358.57     1797.48    145.62 o
  -8   0   8    65452.26    66522.33   1401.00 o
  -6   0   8     2085.09     2198.47     69.73 o
  -4   0   8    17429.08    17904.86    144.72 o
  -2   0   8   172667.94   166978.17  22832.24 o
   0   0   8       25.94      172.69     48.11 o
   2   0   8    63010.81    67492.78    530.57 o
   4   0   8    68966.75    69923.27    788.00 o
   6   0   8     1201.19     1138.84    216.86 o
   8   0   8    27036.06    27743.16    829.35 o
  10   0   8    11405.17    10222.21    503.28 o
  12   0   8      572.03      761.69    107.70 o
  14   0   8    15527.13    14288.71    745.54 o
 -15   1   8      568.80      622.77     77.91 o
 -13   1   8     3129.75     3268.28    198.60 o
 -11   1   8       38.11       84.24     25.31 o
  -9   1   8        3.60      145.77     37.49 o
  -7   1   8       64.95       69.63     15.35 o
  -5   1   8     2682.12     2770.37     58.71 o
  -3   1   8    20875.88    21732.44    138.24 o
  -1   1   8     2553.21     2276.61     65.06 o
   1   1   8      285.15      480.38     27.55 o
   3   1   8      722.42     1160.15     98.97 o
   5   1   8     5980.04     5602.34    176.32 o
   7   1   8     1892.84     1780.71    112.53 o
   9   1   8      823.54      892.37     78.89 o
  11   1   8     1420.74     1547.20    123.82 o
  13   1   8       15.52      291.38    123.60 o
  15   1   8      584.41      669.33    104.83 o
 -16   2   8     4113.93     4043.01    301.44 o
 -14   2   8    11727.08    11991.76    522.77 o
 -12   2   8     8955.59     9148.71    277.65 o
 -10   2   8     7389.12     7260.79    213.70 o
  -8   2   8    55423.46    57925.57   2747.63 o
  -6   2   8     9008.25     8510.95     87.76 o
  -4   2   8    16635.52    15030.22     95.75 o
  -2   2   8    72629.07    75359.91    390.85 o
   0   2   8     1539.93     1615.85    107.27 o
   2   2   8    52644.76    53770.85    356.79 o
   4   2   8    46677.70    47588.24   1244.62 o
   6   2   8      408.62      666.27     56.27 o
   8   2   8    66065.23    64282.57   1132.01 o
  10   2   8     5947.56     6585.65    332.19 o
  12   2   8      125.65      403.02    141.17 o
  14   2   8    12347.10    11593.48    435.00 o
 -15   3   8      785.59      773.99     88.44 o
 -13   3   8        3.58      134.01     96.93 o
 -11   3   8      451.10      398.92     79.19 o
  -9   3   8        5.94       50.89     40.05 o
  -7   3   8      375.88      406.96     37.34 o
  -5   3   8     4208.50     4014.68     92.49 o
  -3   3   8        7.00       29.33     15.79 o
  -1   3   8      203.70      199.70     22.92 o
   1   3   8     6647.13     6299.53    161.45 o
   3   3   8        0.61       69.56     32.97 o
   5   3   8      121.55      172.26     34.49 o
   7   3   8       90.02      105.67     35.31 o
   9   3   8      825.29      944.93     86.21 o
  11   3   8      208.02      469.91     61.90 o
  13   3   8        0.66       66.80     44.53 o
 -14   4   8     6025.15     5691.96    334.10 o
 -12   4   8     7382.99     7232.12    174.66 o
 -10   4   8     2332.69     2515.22    212.59 o
  -8   4   8    33359.89    34146.00    467.17 o
  -6   4   8     2203.98     1861.12    196.16 o
  -4   4   8    22341.89    22527.10    354.87 o
  -2   4   8    35716.70    36461.97    661.12 o
   0   4   8      160.95      268.50     55.19 o
   2   4   8    17748.10    17502.66    230.12 o
   4   4   8    26545.35    26519.86    510.21 o
   6   4   8      704.70      802.65    112.37 o
   8   4   8    22716.90    23247.27    511.93 o
  10   4   8     6636.47     6255.88    326.71 o
  12   4   8     1030.47     1059.41    111.80 o
 -11   5   8     1109.86     1351.40    105.06 o
  -9   5   8      379.00      379.26     40.73 o
  -7   5   8     1702.74     1692.50     89.13 o
  -5   5   8     8665.51     8949.38    243.55 o
  -3   5   8      808.05      945.35     61.62 o
  -1   5   8     2613.54     2975.65    167.91 o
   1   5   8     2690.03     2833.71    105.09 o
   3   5   8        0.60       41.75     23.38 o
   5   5   8      668.98      681.07     70.51 o
   9   5   8      249.90      266.87     52.31 o
  -8   6   8    13045.75    13381.15    317.50 o
  -6   6   8     2743.57     2479.26    123.74 o
  -4   6   8     3168.38     3199.81    110.84 o
  -2   6   8     9923.57    10443.79    207.96 o
   0   6   8      742.57      693.82     57.35 o
   2   6   8     4136.93     4201.50    156.52 o
   4   6   8    10363.46    10848.35    301.36 o
   6   6   8      794.56      817.52    162.73 o
  -1   7   8     1541.11     1735.92     98.58 o
 -15   1   9    12800.18    12406.66    331.05 o
 -13   1   9    10309.79    10208.46    245.52 o
 -11   1   9     3173.72     3190.00    128.70 o
  -9   1   9    50311.77    51064.50    894.26 o
  -7   1   9     7116.91     6885.10     95.08 o
  -5   1   9    30290.50    30425.57    148.69 o
  -3   1   9    58194.15    56204.79    643.14 o
  -1   1   9     2731.00     2889.57     73.61 o
   1   1   9    47578.89    48165.50    441.39 o
   3   1   9    67711.24    69272.04    453.30 o
   5   1   9     8046.25     8052.90    166.07 o
   7   1   9    27410.45    26781.18    543.64 o
   9   1   9    16432.64    16253.82    602.89 o
  11   1   9     2927.53     2892.63    262.53 o
  13   1   9    15082.18    15121.59    396.38 o
  15   1   9     6285.48     6219.49    562.54 o
 -16   2   9      133.26      185.69    129.05 o
 -14   2   9       73.53      181.19     64.59 o
 -12   2   9      712.49      617.76    116.48 o
 -10   2   9     1212.87     1088.52    288.85 o
  -8   2   9     2694.28     2384.46    242.18 o
  -6   2   9      251.45      261.63     21.45 o
  -4   2   9     6072.42     5966.39     91.98 o
  -2   2   9     1815.86     1645.12     46.85 o
   0   2   9     3946.51     3851.98     93.41 o
   2   2   9      491.50      450.77     71.82 o
   4   2   9     3535.68     3439.51     83.37 o
   6   2   9      374.04      364.42     44.88 o
   8   2   9     1869.88     1973.35    133.31 o
  10   2   9       18.88      116.15     39.55 o
  12   2   9      100.87      183.71     92.27 o
  14   2   9      522.55      604.95     89.94 o
 -15   3   9     5324.48     6177.59    280.80 o
 -13   3   9    13144.55    12354.59    334.58 o
 -11   3   9     5804.54     5781.75    632.61 o
  -9   3   9    23465.08    24023.95    528.86 o
  -7   3   9    19303.46    19029.37    222.91 o
  -5   3   9    30207.36    29281.15    325.28 o
  -3   3   9    37424.24    37154.41    485.97 o
  -1   3   9     5417.47     5316.51     68.21 o
   1   3   9    46241.71    45402.80    423.79 o
   3   3   9    25162.20    25591.75    330.96 o
   5   3   9      143.84      212.77     32.61 o
   7   3   9    21734.26    21215.80    435.26 o
   9   3   9    14001.38    14420.41    288.96 o
  11   3   9      921.53     1073.09    122.27 o
  13   3   9     9179.98     9871.11    299.02 o
 -14   4   9       20.63       94.57     24.32 o
 -12   4   9      373.07      406.59     60.89 o
 -10   4   9       28.02      135.26     64.40 o
  -8   4   9       27.87       98.05     19.21 o
  -6   4   9     6025.66     5563.10     88.65 o
  -4   4   9      109.35       61.47     33.18 o
  -2   4   9     1473.57     1664.96    179.83 o
   0   4   9     1301.34     1185.38    125.30 o
   2   4   9      338.59      287.71     38.95 o
   4   4   9      388.91      323.52     77.00 o
   6   4   9     4763.22     4578.56    171.88 o
   8   4   9     1248.01     1216.66     96.29 o
  10   4   9        5.50      159.33     45.42 o
  12   4   9     2346.23     2160.22    119.86 o
 -11   5   9     1670.57     1858.37     89.68 o
  -9   5   9    22186.67    22279.26    457.79 o
  -7   5   9      409.00      520.14     43.78 o
  -5   5   9     7255.91     7249.43    200.66 o
  -3   5   9    21570.43    21742.97    363.60 o
  -1   5   9      634.43      883.77     69.24 o
   1   5   9     7883.62     8234.47    177.68 o
   3   5   9    22495.80    21927.83    496.62 o
   5   5   9      394.45      338.82     45.37 o
   7   5   9     9688.42     9443.41    261.03 o
   9   5   9     7064.75     6809.74    228.14 o
  -8   6   9        4.43       57.94     27.61 o
  -6   6   9     1131.29     1335.67     80.31 o
  -4   6   9      652.87      653.84     49.69 o
  -2   6   9     2968.54     3142.77     81.90 o
   0   6   9      310.30      438.57     53.93 o
   2   6   9        0.78       42.02     35.23 o
   4   6   9      976.35     1121.06     86.45 o
   6   6   9      884.99      974.88    126.01 o
 -16   0  10    21376.52    20090.35   3869.06 o
 -14   0  10     5915.84     5358.91    290.62 o
 -12   0  10     3663.77     4659.03    465.60 o
 -10   0  10    97320.31    94931.13  14492.34 o
  -8   0  10     2461.85     2480.35     76.02 o
  -6   0  10    28244.89    27567.51    606.53 o
  -4   0  10    64334.76    61424.91    682.65 o
  -2   0  10     7595.31     9138.55    154.11 o
   0   0  10    19185.64    20384.97    227.58 o
   2   0  10    97124.20   102589.70   3144.13 o
   4   0  10      258.96      263.93     61.55 o
   6   0  10    47021.81    49551.50   1095.95 o
   8   0  10    32343.15    32911.40    858.56 o
  10   0  10     5878.99     5854.42    615.67 o
  12   0  10    11314.42    11585.95    845.92 o
  14   0  10     8088.47     7073.27    438.92 o
 -15   1  10      347.30      331.39     80.33 o
 -13   1  10      605.91      641.68    107.85 o
 -11   1  10     2083.45     1974.45    103.41 o
  -9   1  10      816.03      666.42    167.99 o
  -7   1  10      681.21      592.06     48.65 o
  -5   1  10      759.87     1046.88     48.28 o
  -3   1  10      919.78      714.09     44.86 o
  -1   1  10      159.15      103.84     13.06 o
   1   1  10     1531.66     1264.26     98.77 o
   3   1  10     2497.71     2238.51    117.89 o
   5   1  10      518.61      461.00     69.58 o
   7   1  10      263.34      367.78     58.41 o
   9   1  10        6.35      196.44     82.44 o
  11   1  10      176.27      138.34     44.55 o
  13   1  10        2.76      212.59     69.47 o
 -16   2  10    10660.11    10914.78    421.53 o
 -14   2  10     9034.07     8248.45    267.04 o
 -12   2  10     1999.16     2121.08    255.01 o
 -10   2  10    32089.24    34250.11    961.70 o
  -8   2  10     9595.10     8715.76    166.31 o
  -6   2  10    32220.44    32212.01    334.70 o
  -4   2  10    41117.25    40112.35    377.02 o
  -2   2  10    13282.46    13361.20    300.22 o
   0   2  10    90340.80    89490.07   1297.81 o
   2   2  10    26802.77    28384.96    368.64 o
   4   2  10      979.59      971.09    119.33 o
   6   2  10    24054.38    23598.61    368.08 o
   8   2  10    13593.77    13794.39    313.96 o
  10   2  10      176.29      312.82     42.24 o
  12   2  10    18492.63    17691.85    588.64 o
  14   2  10     1428.28     1741.80    174.56 o
 -15   3  10      300.80      443.97     80.15 o
 -13   3  10     1841.51     1481.35    195.76 o
 -11   3  10        1.94      141.17     42.05 o
  -9   3  10      422.22      419.30     52.78 o
  -7   3  10      979.45     1036.32     42.88 o
  -5   3  10        6.89       28.83      8.62 o
  -3   3  10      104.52      165.05     17.37 o
  -1   3  10      491.79      885.84     45.24 o
   1   3  10      320.27      362.37     34.78 o
   3   3  10      889.49     1038.13    173.95 o
   5   3  10      955.36      944.20     91.57 o
   7   3  10      483.07      323.65     73.56 o
   9   3  10     1762.82     1744.61    127.94 o
  11   3  10      718.70      773.32    102.87 o
  13   3  10      381.56      531.92     58.45 o
 -12   4  10     3218.40     3362.29    144.19 o
 -10   4  10    18952.10    19914.90    434.10 o
  -8   4  10     4728.46     4692.05    145.99 o
  -6   4  10     9595.39     9566.34    259.55 o
  -4   4  10    19674.69    18789.61    369.51 o
  -2   4  10     6748.85     7057.74    144.02 o
   0   4  10    30519.58    32018.98    561.95 o
   2   4  10    12798.18    12055.28    406.52 o
   4   4  10      334.76      227.21     62.68 o
   6   4  10    17243.32    17155.87    293.73 o
   8   4  10     9056.77     8684.73    228.70 o
  10   4  10      798.58      990.01     64.17 o
  12   4  10    13950.88    13920.32    466.54 o
 -11   5  10      397.25      472.40     62.43 o
  -9   5  10      143.55      294.25     81.11 o
  -7   5  10     1897.45     2097.62    102.65 o
  -5   5  10      286.01      261.07     25.06 o
  -3   5  10     6875.07     6551.58    270.70 o
  -1   5  10      406.47      518.19     69.16 o
   1   5  10        8.61       57.02     17.48 o
   3   5  10      513.98      486.34     77.42 o
   5   5  10     1900.22     1665.44    174.17 o
   7   5  10       46.50       19.32     38.96 o
   9   5  10      455.97      552.04     61.01 o
  -8   6  10      100.52      150.14     31.93 o
  -6   6  10     2862.52     2912.96    141.79 o
  -4   6  10    16050.36    17216.17    284.12 o
  -2   6  10        4.48       85.55     31.36 o
   0   6  10     6233.89     6659.31    230.56 o
   2   6  10    20717.56    21480.05    388.54 o
   4   6  10     1299.77     1422.01     73.54 o
   6   6  10     6077.87     5636.49    322.12 o
 -15   1  11     9146.13     8798.98    408.30 o
 -13   1  11     8327.63     8065.12    258.13 o
 -11   1  11    35246.01    35957.52    845.48 o
  -9   1  11     5246.78     5436.84    159.35 o
  -7   1  11    17436.53    17383.93    216.48 o
  -5   1  11    78977.21    78706.28    813.82 o
  -3   1  11       62.81      181.04     16.77 o
  -1   1  11    22465.89    20507.42    649.01 o
   1   1  11    90351.52    92012.84    699.94 o
   3   1  11      383.53      378.01     37.66 o
   5   1  11    41010.14    40900.73    868.61 o
   7   1  11    31596.83    30053.59    457.45 o
   9   1  11     3232.02     3511.11    198.36 o
  11   1  11    20443.35    20115.31    589.21 o
  13   1  11     2238.07     2230.86    178.19 o
 -16   2  11      269.26      286.14     58.46 o
 -14   2  11     1217.75     1197.94    140.21 o
 -12   2  11     3184.99     2976.00    166.80 o
 -10   2  11     1904.00     1766.29    175.69 o
  -8   2  11       69.16      141.06     20.89 o
  -6   2  11      229.99      393.55     30.42 o
  -4   2  11      754.82      752.87     40.83 o
  -2   2  11     1235.22     1209.76    132.21 o
   0   2  11     1159.50     1154.08    114.56 o
   2   2  11      296.10      248.39     29.65 o
   4   2  11      446.45      674.95     54.31 o
   6   2  11        7.53      113.61     30.46 o
   8   2  11     2823.80     2984.83    138.73 o
  10   2  11      254.70      279.35     46.50 o
  12   2  11       50.25      175.23     51.04 o
  14   2  11      593.53      532.62     84.47 o
 -15   3  11     5970.52     5791.27    217.91 o
 -13   3  11     6276.31     6346.77    217.09 o
 -11   3  11    17147.06    17776.35    396.78 o
  -9   3  11     3185.31     3212.88    148.70 o
  -7   3  11    15545.45    15229.39    235.27 o
  -5   3  11    36338.90    37176.59    408.10 o
  -3   3  11     3620.78     3123.95     47.97 o
  -1   3  11    44650.10    44150.56    423.94 o
   1   3  11    33206.48    33105.32    913.87 o
   3   3  11     1800.36     1939.96     81.77 o
   5   3  11    25398.84    24294.09    495.55 o
   7   3  11     9539.17     9791.44    335.73 o
   9   3  11       42.61      118.85     44.95 o
  11   3  11    32724.23    32327.98    694.30 o
  13   3  11      927.80     1101.99    104.63 o
 -12   4  11        0.94       47.35     19.49 o
 -10   4  11      162.64      121.70     48.02 o
  -8   4  11      939.76      965.70     74.48 o
  -6   4  11       50.14      108.87     18.09 o
  -4   4  11     2953.47     2877.50     85.51 o
  -2   4  11     6910.32     6659.68    147.39 o
   0   4  11     1551.41     1273.13    179.36 o
   2   4  11      589.08      477.43     46.21 o
   4   4  11     4096.75     3272.38    173.46 o
   6   4  11      714.69      441.42     82.98 o
   8   4  11      250.97      344.63     38.69 o
  10   4  11        2.91      123.19     39.06 o
 -11   5  11    12391.60    12357.02    496.34 o
  -9   5  11     1253.82     1152.68     86.01 o
  -7   5  11     2067.36     2117.52    162.74 o
  -5   5  11    18805.83    18660.05    366.02 o
  -3   5  11      595.21      726.92     49.59 o
  -1   5  11    11459.87    11162.47    237.14 o
   1   5  11    18006.80    17900.58    342.86 o
   3   5  11     1229.48      970.02    143.27 o
   5   5  11     9801.54     9481.48    213.37 o
   7   5  11     7290.53     7314.40    252.09 o
   9   5  11     1079.43     1174.52    123.39 o
  -8   6  11      627.32      836.61     72.34 o
  -6   6  11      370.63      384.39     40.70 o
  -4   6  11      311.61      321.25     35.62 o
  -2   6  11     1750.48     1946.18    121.26 o
   0   6  11       28.82       80.83     22.51 o
   2   6  11        4.15      109.99     76.31 o
   4   6  11      457.45      638.83     91.38 o
   6   6  11       41.80        0.15     87.43 o
 -16   0  12     3794.18     3731.35    239.97 o
 -14   0  12     2179.86     2538.94    248.86 o
 -12   0  12    14302.11    13137.45    494.07 o
 -10   0  12     3088.52     3679.24    238.48 o
  -8   0  12     4612.95     4411.18     90.27 o
  -6   0  12    64422.08    62457.54   2588.06 o
  -4   0  12       20.69      234.64     42.74 o
  -2   0  12    75047.11    80826.93    875.16 o
   0   0  12    42993.50    42241.22    360.92 o
   2   0  12     1603.97     1287.22    206.42 o
   4   0  12    38693.09    41615.28    725.56 o
   6   0  12    35826.94    33060.71    601.40 o
   8   0  12    12304.34    11570.42    623.84 o
  10   0  12    16257.31    16561.72    555.44 o
  12   0  12     2730.61     2737.68    365.14 o
  14   0  12     3494.65     3400.93    387.78 o
 -15   1  12       63.49      138.54     60.28 o
 -13   1  12      447.09      385.22     59.51 o
 -11   1  12      818.16      701.35    185.17 o
  -9   1  12     1208.38     1504.14    123.82 o
  -7   1  12     2722.15     2415.48     80.13 o
  -5   1  12     3689.13     3176.41     53.48 o
  -3   1  12     1625.29     1487.40    101.26 o
  -1   1  12     3845.73     3569.59    111.25 o
   1   1  12      142.49      140.66     28.34 o
   3   1  12      516.43      390.52     38.66 o
   5   1  12     2066.81     2229.09    120.54 o
   7   1  12     2686.80     2722.32    131.25 o
   9   1  12        3.96       88.82     52.31 o
  11   1  12      153.57      206.46     56.07 o
  13   1  12      376.18      367.65     83.10 o
 -14   2  12     8425.04     8354.00    248.72 o
 -12   2  12    17021.91    18126.05    524.85 o
 -10   2  12     8614.81     8633.27    179.95 o
  -8   2  12    23383.38    23433.88    307.26 o
  -6   2  12    33963.21    35187.25    449.78 o
  -4   2  12     6897.22     6321.01     83.15 o
  -2   2  12    40432.02    38755.84    476.88 o
   0   2  12    31001.29    31536.80    392.35 o
   2   2  12      282.25      466.48     44.80 o
   4   2  12    41091.02    39616.72    499.31 o
   6   2  12    18029.93    18760.52    533.22 o
   8   2  12     2807.32     3281.19    153.84 o
  10   2  12    25786.87    25302.78    582.72 o
  12   2  12     4443.25     4402.72    376.23 o
 -13   3  12      156.12      228.05     42.67 o
 -11   3  12        0.77       57.80     42.11 o
  -9   3  12      174.98      186.35     22.80 o
  -7   3  12      546.21      600.75     52.45 o
  -5   3  12      641.65      652.68     40.89 o
  -3   3  12     2396.71     2202.02     38.15 o
  -1   3  12      687.73      755.49     49.90 o
   1   3  12     1992.53     2040.65    149.70 o
   3   3  12     2258.60     2151.64    145.39 o
   5   3  12        0.95      166.60     38.30 o
   7   3  12        2.98      106.87     34.81 o
   9   3  12       12.47      166.92     70.07 o
  11   3  12        3.07      154.42     46.32 o
 -12   4  12     9517.91     9269.04    220.52 o
 -10   4  12     3256.06     3435.76    300.94 o
  -8   4  12     9671.34    10122.25    181.37 o
  -6   4  12    20230.64    20087.31    440.49 o
  -4   4  12     1946.38     1969.90     97.57 o
  -2   4  12    23767.16    23798.99    620.37 o
   0   4  12    33541.43    33589.08    637.89 o
   2   4  12      274.03      212.60     24.10 o
   4   4  12    19871.68    19522.68    456.38 o
   6   4  12     9347.06     8631.06    313.57 o
   8   4  12      420.90      513.63     53.62 o
  10   4  12     7975.54     8001.12    255.69 o
 -11   5  12      696.95      643.06     90.44 o
  -9   5  12      375.38      435.13     58.62 o
  -7   5  12      200.97      226.29     28.41 o
  -5   5  12      317.79      363.43     32.29 o
  -3   5  12     2848.53     2972.08    119.02 o
  -1   5  12        2.64       66.08     20.37 o
   1   5  12       69.04       94.67     18.84 o
   3   5  12     1133.15     1307.17     78.10 o
   5   5  12     1163.90      849.07     93.80 o
   7   5  12       49.51       93.33     28.47 o
   9   5  12      476.99      509.52     65.75 o
  -6   6  12    15733.20    16539.58    439.15 o
  -4   6  12       11.22       89.62     30.08 o
  -2   6  12     5147.85     4841.04    157.83 o
   0   6  12     4755.09     4948.60    138.82 o
   2   6  12       70.03      144.71     34.70 o
   4   6  12     3470.99     3521.30    230.37 o
 -15   1  13     1313.85     1753.42    316.16 o
 -13   1  13    24249.87    23818.36    655.45 o
 -11   1  13     1476.11     1418.57    180.87 o
  -9   1  13     2524.72     2047.62    265.79 o
  -7   1  13    78430.02    77303.11   1304.41 o
  -5   1  13      951.28      966.75     38.06 o
  -3   1  13    57251.99    57343.77    593.19 o
  -1   1  13    32791.67    31893.24    685.57 o
   1   1  13      224.10      291.06     35.05 o
   3   1  13    34958.43    35540.68    405.08 o
   5   1  13    21205.69    21577.80    617.89 o
   7   1  13     2670.65     2916.34    216.34 o
   9   1  13    21526.19    21340.81    449.67 o
  11   1  13     5378.79     4801.15    248.56 o
  13   1  13     3816.41     3918.01    276.25 o
 -14   2  13       10.29      100.12     46.01 o
 -12   2  13      252.05      214.45     51.61 o
 -10   2  13      479.40      450.84     37.62 o
  -8   2  13      980.88      861.08     38.31 o
  -6   2  13      708.87      570.53     44.63 o
  -4   2  13      327.59      390.31     35.06 o
  -2   2  13       38.04       -9.41     43.83 o
   0   2  13     1964.80     1871.65    102.96 o
   2   2  13      593.47      593.09     88.04 o
   4   2  13      971.25     1099.38    132.92 o
   6   2  13      553.14      713.21     98.83 o
   8   2  13       41.69      159.99     63.99 o
  10   2  13      249.02      277.38     93.88 o
  12   2  13      595.76      766.80     78.05 o
 -13   3  13    12388.55    12514.33    524.64 o
 -11   3  13     8544.61     8604.45    202.81 o
  -9   3  13    13749.73    13674.13    215.65 o
  -7   3  13    19668.69    19762.56    302.00 o
  -5   3  13     2980.14     2877.10     45.17 o
  -3   3  13    24920.54    24368.01    245.77 o
  -1   3  13    13845.85    13167.49    205.28 o
   1   3  13     5307.39     5276.07    291.48 o
   3   3  13    54846.66    53419.27   1203.93 o
   5   3  13     5562.52     5402.17    177.28 o
   7   3  13      905.65     1095.72     71.70 o
   9   3  13    14081.85    14522.42    308.05 o
  11   3  13     1761.93     1548.60    111.46 o
 -12   4  13      176.46      118.10     31.21 o
 -10   4  13     3200.72     2728.16    276.44 o
  -8   4  13      703.72      615.94     49.66 o
  -6   4  13      111.98      101.55     17.88 o
  -4   4  13     4427.74     4263.97    163.24 o
  -2   4  13        0.64       47.91     11.89 o
   0   4  13     3700.57     3454.63    135.48 o
   2   4  13      395.62      322.32     50.93 o
   4   4  13      122.00       99.96     48.45 o
   6   4  13      237.64      342.97     38.59 o
   8   4  13      799.80      870.48    123.42 o
  10   4  13       44.83       97.36     34.98 o
  -9   5  13     3617.46     3721.29    138.81 o
  -7   5  13    19872.02    20539.57    326.25 o
  -5   5  13       10.89       97.52     22.27 o
  -3   5  13    11252.39    10893.39    252.12 o
  -1   5  13    15479.82    15780.76    388.66 o
   1   5  13      135.96      176.10     23.24 o
   3   5  13     9560.14     9707.27    203.24 o
   5   5  13    10322.17    10263.67    241.63 o
   7   5  13     2262.54     1992.17    144.93 o
  -6   6  13      263.23      281.79     36.10 o
  -4   6  13      146.46      212.32     31.24 o
  -2   6  13      594.12      539.63    116.44 o
   0   6  13     3026.97     3354.20    261.17 o
   2   6  13      128.96      233.73    171.35 o
   4   6  13      181.24      163.01     38.87 o
 -16   0  14     2196.71     2066.93    163.23 o
 -14   0  14    24410.30    23413.40    812.71 o
 -12   0  14     5757.10     5722.87   1507.80 o
 -10   0  14    16323.79    16569.02   1485.94 o
  -8   0  14    65158.52    69304.42   2545.33 o
  -6   0  14     4481.59     4963.92    144.00 o
  -4   0  14    30433.19    30834.12    724.08 o
  -2   0  14    75221.13    76835.03   1602.35 o
   0   0  14     7559.22     6866.01    176.83 o
   2   0  14     8211.94     8074.75    165.87 o
   4   0  14    41136.50    39611.00   1523.49 o
   6   0  14     3508.23     3324.36    149.48 o
   8   0  14    17150.30    16284.29    399.28 o
  10   0  14    15637.08    14020.22    713.94 o
  12   0  14     4317.36     4029.18    472.58 o
 -15   1  14      402.37      405.00     81.48 o
 -13   1  14      393.41      403.55     65.68 o
 -11   1  14     3282.84     2878.63    132.26 o
  -9   1  14      666.34      725.16     56.80 o
  -7   1  14      591.87      510.65     47.46 o
  -5   1  14     1015.77     1003.61     39.80 o
  -3   1  14        4.76        0.92     21.25 o
  -1   1  14     3053.23     2309.98    107.29 o
   1   1  14        7.24       96.97     33.47 o
   3   1  14       37.22      198.06     54.84 o
   5   1  14      199.35      238.58     40.59 o
   7   1  14       34.99      124.51     33.08 o
   9   1  14       47.18      225.10     58.67 o
  11   1  14      457.48      471.97     77.29 o
  13   1  14      230.56      186.30     48.81 o
 -14   2  14    11200.52    10910.08    271.15 o
 -12   2  14     7050.03     6398.84    217.85 o
 -10   2  14    13863.28    12939.16    231.92 o
  -8   2  14    27432.43    28230.72    596.83 o
  -6   2  14      320.75      384.92     38.61 o
  -4   2  14    31252.37    30762.91    388.74 o
  -2   2  14    33992.38    34847.04    496.61 o
   0   2  14      161.08      264.19     89.07 o
   2   2  14    40443.95    41852.63    523.10 o
   4   2  14    28255.23    30048.42    406.03 o
   6   2  14     3104.42     3409.17    272.99 o
   8   2  14    18835.20    18383.31    389.13 o
  10   2  14     2117.88     2162.34    170.82 o
  12   2  14      885.33     1318.52    123.85 o
 -13   3  14        8.30       48.37     62.21 o
 -11   3  14      458.14      398.18     51.82 o
  -9   3  14      541.95      510.95     37.99 o
  -7   3  14      594.42      455.23     43.71 o
  -5   3  14      900.08      880.36     40.42 o
  -3   3  14      636.51      546.64     63.65 o
  -1   3  14       82.68       43.57     19.69 o
   1   3  14       89.05       55.10     47.92 o
   3   3  14     1578.29     1557.46     66.46 o
   5   3  14      108.61       89.35     25.87 o
   7   3  14     1225.67     1072.00     70.70 o
   9   3  14      182.88      279.87     53.73 o
  11   3  14     1662.53     1580.70    106.81 o
 -12   4  14     3580.45     3302.32    430.54 o
 -10   4  14     6864.00     7127.00    217.14 o
  -8   4  14    24055.40    23877.91    462.53 o
  -6   4  14       22.28      149.38     36.21 o
  -4   4  14    12635.08    12530.44    190.07 o
  -2   4  14    10791.34     9846.27    193.26 o
   0   4  14      179.16      237.58     27.37 o
   2   4  14    21592.06    21853.29    353.86 o
   4   4  14     9622.89     9204.57    234.94 o
   6   4  14     4074.27     3711.99    239.33 o
   8   4  14    13247.88    13168.16    278.35 o
  10   4  14     2016.00     1894.65    104.62 o
  -9   5  14      128.79      214.57     28.85 o
  -7   5  14       50.85       61.23     27.29 o
  -5   5  14     1228.68     1319.04     53.26 o
  -3   5  14      233.41      320.64     30.70 o
  -1   5  14        8.35       50.04     61.63 o
   1   5  14     3353.50     3131.69    154.81 o
   3   5  14      106.02       58.27     32.76 o
   5   5  14       58.88       71.74     35.08 o
   7   5  14     1458.75     1420.61    133.28 o
  -4   6  14     4539.74     4409.09    255.47 o
  -2   6  14    11983.01    12034.15    307.54 o
   0   6  14      324.63      269.90     37.13 o
   2   6  14     6809.95     7009.11    250.86 o
 -15   1  15    16381.96    15895.91    501.85 o
 -13   1  15     4162.55     4047.60    116.84 o
 -11   1  15    18058.38    17611.49    309.15 o
  -9   1  15    20330.74    20289.43    356.38 o
  -7   1  15     1012.80     1304.18     67.88 o
  -5   1  15    24813.58    24285.44    362.45 o
  -3   1  15    37553.07    37342.48    467.08 o
  -1   1  15       19.19       62.56     59.80 o
   1   1  15    49173.69    50921.15    694.68 o
   3   1  15    22608.41    22001.01    425.25 o
   5   1  15     4629.80     4476.67    104.06 o
   7   1  15    24033.58    23446.92    423.81 o
   9   1  15     8589.05     8240.28    245.52 o
  11   1  15     5048.32     5227.49    256.51 o
 -14   2  15     1365.51     1266.10    134.20 o
 -12   2  15      168.03      237.56     67.92 o
 -10   2  15      657.76      551.44     45.73 o
  -8   2  15     1472.81     1421.64     82.49 o
  -6   2  15      239.28      239.37     32.27 o
  -4   2  15     3972.88     3755.12     94.00 o
  -2   2  15     3026.35     2347.68    132.47 o
   0   2  15       68.81      156.56     45.99 o
   2   2  15      684.41      712.10     59.35 o
   4   2  15     2246.02     2257.98    110.33 o
   6   2  15      650.20      643.69     56.56 o
   8   2  15      682.15      645.96     54.74 o
  10   2  15      634.56      764.45    125.93 o
  12   2  15        3.60      187.98     86.56 o
 -13   3  15     4110.02     3671.90    183.36 o
 -11   3  15    12492.97    12066.35    623.63 o
  -9   3  15    18668.24    18766.05    699.93 o
  -7   3  15     1526.24     1642.05     53.17 o
  -5   3  15    35253.01    35501.07    582.22 o
  -3   3  15    16051.63    15795.47    272.08 o
  -1   3  15      611.06      641.16     68.83 o
   1   3  15    31835.52    31790.98   1010.85 o
   3   3  15    20772.61    20705.10    359.34 o
   5   3  15     3195.82     3333.81    129.88 o
   7   3  15    19690.04    20667.57    462.46 o
   9   3  15     2913.60     2746.29    111.13 o
  11   3  15      988.51     1268.62    196.54 o
 -12   4  15     1559.52     1886.52    245.07 o
 -10   4  15      287.17      334.92     45.61 o
  -8   4  15       48.63       57.86     22.70 o
  -6   4  15      394.78      456.65     39.07 o
  -4   4  15      130.47      161.10     52.19 o
  -2   4  15      648.48      617.37     43.39 o
   0   4  15      963.12      924.01    111.71 o
   2   4  15       41.28       42.74     48.38 o
   4   4  15       45.38      107.17     27.81 o
   6   4  15     2610.51     2392.17    273.43 o
   8   4  15     1443.76     1310.16     82.29 o
  -9   5  15    13427.10    14013.35    309.30 o
  -7   5  15       38.39      100.55     33.13 o
  -5   5  15     5538.05     5710.91    174.09 o
  -3   5  15    11902.70    12342.50    284.68 o
  -1   5  15      467.75      616.74     86.91 o
   1   5  15     8821.69     8516.22    548.27 o
   3   5  15     8092.14     7645.83    333.34 o
   5   5  15     1884.43     1693.23    158.15 o
   7   5  15     5685.76     5438.99    196.92 o
  -4   6  15      488.87      453.43     55.64 o
  -2   6  15      566.30      684.81     80.78 o
   0   6  15      590.73      577.16    109.94 o
   2   6  15        0.98       43.80     84.78 o
 -14   0  16     1962.99     2380.84    300.40 o
 -12   0  16     5410.64     5517.51    294.97 o
 -10   0  16    29325.06    29819.93    586.10 o
  -8   0  16     7300.78     6925.75    218.70 o
  -6   0  16     1538.00     1585.65    195.48 o
  -4   0  16    59131.52    61969.48   1520.92 o
  -2   0  16     1437.72     1327.78     82.83 o
   0   0  16    61166.98    64711.05   1578.21 o
   2   0  16    25066.97    26317.13    488.43 o
   4   0  16     6806.94     6853.59    230.44 o
   6   0  16    27754.47    28428.55    689.90 o
   8   0  16     5824.76     5505.55    252.16 o
  10   0  16     6885.87     6995.29    274.42 o
  12   0  16     9412.13     8905.61   1009.51 o
 -15   1  16      617.84      580.88     91.34 o
 -13   1  16       22.74      102.91     85.20 o
 -11   1  16      137.51      200.37     89.20 o
  -9   1  16       48.06       53.80     33.37 o
  -7   1  16      863.69      951.50     58.53 o
  -5   1  16     1668.78     1304.13    108.11 o
  -3   1  16        1.71      -19.31     17.23 o
  -1   1  16      100.02      140.71     32.99 o
   1   1  16      578.77     1158.80     86.23 o
   3   1  16     1477.67     1497.36     75.53 o
   5   1  16     2332.91     2075.63     87.33 o
   7   1  16      491.04      536.13     49.50 o
   9   1  16       21.20      129.06     47.42 o
  11   1  16       33.79      181.34     57.10 o
 -14   2  16     2541.88     2652.20    167.68 o
 -12   2  16     7939.36     8187.83    330.69 o
 -10   2  16    21720.32    22096.30    760.98 o
  -8   2  16     2195.27     2357.06     97.77 o
  -6   2  16    18060.46    18794.64    320.39 o
  -4   2  16    32181.01    31341.43    455.83 o
  -2   2  16       56.72       68.67     20.72 o
   0   2  16    40561.98    42139.26   1055.19 o
   2   2  16     5998.07     5385.07    184.03 o
   4   2  16     1026.67     1031.17    106.19 o
   6   2  16    29146.20    29680.86    437.62 o
   8   2  16     2198.05     2054.75    142.74 o
  10   2  16     2107.59     2035.53    110.66 o
 -13   3  16      844.72      751.51     99.97 o
 -11   3  16      302.37      294.49     97.02 o
  -9   3  16      149.18      159.05     33.04 o
  -7   3  16     1459.94     1211.38     63.72 o
  -5   3  16      281.66      279.47     30.50 o
  -3   3  16       10.46       21.05     12.34 o
  -1   3  16     3119.03     2355.26    112.31 o
   1   3  16      563.12      495.24     70.40 o
   3   3  16     2893.85     2790.61    192.93 o
   5   3  16      221.96      305.94     41.75 o
   7   3  16       21.72      109.40     31.20 o
   9   3  16       27.47      156.13     41.11 o
 -10   4  16    10122.85    10466.66    413.72 o
  -8   4  16     1083.50     1024.06     74.06 o
  -6   4  16    15754.12    15317.11    454.84 o
  -4   4  16    13381.58    12495.49    456.52 o
  -2   4  16       22.56       19.02     14.22 o
   0   4  16    18956.42    18863.50    527.42 o
   2   4  16     9414.70     9222.42    270.94 o
   4   4  16       22.98       94.24     48.30 o
   6   4  16    14534.72    14807.09    283.98 o
   8   4  16     2790.15     2717.35    149.60 o
  -9   5  16        1.22       63.94     21.70 o
  -7   5  16     3179.68     3340.07    113.94 o
  -5   5  16       26.00       37.29     16.65 o
  -3   5  16      435.05      456.18    149.62 o
  -1   5  16      771.48      890.71     85.89 o
   1   5  16       75.94      103.74     27.05 o
   3   5  16      715.17      747.50     95.59 o
   5   5  16      253.10      253.42     31.22 o
 -13   1  17     7429.72     7418.06    400.20 o
 -11   1  17    23977.14    24563.31    879.48 o
  -9   1  17      888.10     1087.55     65.48 o
  -7   1  17    16600.64    16049.59    501.86 o
  -5   1  17    39878.53    39013.25    591.05 o
  -3   1  17       19.97       82.23     36.26 o
   1   1  17    28319.68    29235.70    762.74 o
   3   1  17     6826.06     6997.21    258.93 o
   5   1  17    12922.80    12492.65    247.60 o
   7   1  17    11414.25    10656.48    302.10 o
   9   1  17     6476.16     6771.37    204.71 o
  11   1  17     6595.16     6649.71    284.55 o
 -14   2  17      209.34      305.99     61.64 o
 -12   2  17      841.55      818.71     82.75 o
 -10   2  17      499.66      568.14     74.63 o
  -8   2  17       59.99       78.24     19.15 o
  -6   2  17       56.98       32.05     11.61 o
  -4   2  17      771.54      625.04     67.31 o
  -2   2  17      287.53       75.22     38.34 o
   0   2  17       21.96       98.90     71.00 o
   2   2  17     1125.93     1220.39     61.56 o
   4   2  17       77.81      164.16     36.73 o
   6   2  17     1038.03     1233.83     77.98 o
   8   2  17       12.53      112.38     32.11 o
  10   2  17       99.79      154.61     35.89 o
 -13   3  17     5795.79     6067.08    510.33 o
 -11   3  17     7311.76     7651.68    324.92 o
  -9   3  17     4850.91     4834.99    105.81 o
  -7   3  17    15901.54    15660.50    460.36 o
  -5   3  17    19385.78    18715.33    271.04 o
  -3   3  17      452.48      468.09     42.56 o
  -1   3  17    27920.59    28693.38    450.03 o
   1   3  17     3117.48     2808.56    119.60 o
   3   3  17      178.94      157.16     50.69 o
   5   3  17    20460.54    20489.27    399.14 o
   7   3  17     3273.44     3381.79    269.45 o
   9   3  17     2155.21     2196.27    142.06 o
 -10   4  17        2.96      115.61     46.24 o
  -8   4  17     1829.92     1776.97    120.38 o
  -6   4  17       49.04       40.59     26.18 o
  -4   4  17      542.62      428.40     42.34 o
  -2   4  17     3536.03     3096.16    227.21 o
   0   4  17      911.67      747.01     53.46 o
   2   4  17      103.82      104.81     40.07 o
   4   4  17     1382.75     1305.18    168.02 o
   6   4  17      477.94      557.62     66.28 o
   8   4  17       17.98       83.30     40.26 o
  -7   5  17     4570.54     4235.09    174.27 o
  -5   5  17    13340.58    13328.15    695.33 o
  -3   5  17      280.36      341.54     43.66 o
  -1   5  17     9080.08     9307.78    284.56 o
   1   5  17     8840.46     8781.64    291.53 o
   3   5  17     1251.05     1265.08    174.57 o
   5   5  17     7936.84     7693.58    214.37 o
 -14   0  18     2436.74     2167.50    156.80 o
 -12   0  18    27446.33    28571.95   8269.81 o
 -10   0  18     2116.85     2034.71    332.17 o
  -8   0  18    29836.89    29092.06    713.96 o
  -6   0  18    25878.15    28022.00    939.88 o
  -4   0  18      305.99      442.82     85.07 o
  -2   0  18    27091.56    28324.54    725.97 o
   0   0  18    19215.09    20781.35    553.18 o
   2   0  18     2319.96     2767.20    113.73 o
   4   0  18    20980.52    21043.64    869.64 o
   6   0  18     9926.44     8828.13    524.68 o
   8   0  18     7932.21     8301.01    427.58 o
  10   0  18     8187.38     8294.65    309.83 o
 -13   1  18      859.04      916.94    172.39 o
 -11   1  18      587.07      603.28     49.57 o
  -9   1  18      412.21      570.50     42.62 o
  -7   1  18        1.04        9.31     34.66 o
  -5   1  18     3829.74     3364.76    194.30 o
  -3   1  18     4406.87     4344.36    151.96 o
  -1   1  18     1283.64     2003.90    205.30 o
   1   1  18     1226.92     1323.20    246.93 o
   3   1  18      276.58      300.53     42.46 o
   5   1  18      318.64      469.70     42.29 o
   7   1  18     1331.09     1395.77     81.62 o
   9   1  18      240.51      274.04     38.68 o
  11   1  18       70.66      203.66     43.00 o
 -12   2  18    11604.23    11974.95    363.26 o
 -10   2  18     2017.77     2371.66     98.03 o
  -8   2  18    25656.37    24083.49   1217.90 o
  -6   2  18    15591.88    15600.99    381.68 o
  -4   2  18      201.85      212.85     28.39 o
  -2   2  18    40932.52    40864.45    771.46 o
   0   2  18    10315.44    10176.49    395.36 o
   2   2  18      232.58      258.26     42.63 o
   4   2  18    24436.47    24966.72    423.96 o
   6   2  18    10578.17    10052.62    243.34 o
   8   2  18     3247.68     3503.30    103.77 o
  10   2  18    11792.43    11451.34    300.68 o
 -11   3  18       83.91       77.16     35.33 o
  -9   3  18      361.27      391.34     45.49 o
  -7   3  18      680.68      484.38     34.36 o
  -5   3  18     1004.99      824.89     48.57 o
  -3   3  18       37.07       11.16     18.76 o
  -1   3  18       48.59      -25.77     33.63 o
   1   3  18       68.67       52.40     61.23 o
   3   3  18       16.88      120.51     42.35 o
   5   3  18      483.58      597.42     51.11 o
   7   3  18      188.03      435.18     35.35 o
   9   3  18       70.34      237.16     45.56 o
 -10   4  18      706.73      675.69     81.98 o
  -8   4  18     7583.48     7662.39    241.95 o
  -6   4  18    17011.00    16859.92    347.69 o
  -4   4  18       16.59       31.92     20.57 o
  -2   4  18    17888.38    16993.21    381.50 o
   0   4  18     6358.24     6398.43    152.21 o
   2   4  18     1860.27     1759.69     97.96 o
   4   4  18    13005.70    12252.12    234.58 o
   6   4  18     3342.42     2889.14    165.21 o
  -7   5  18        2.70       31.41     25.31 o
  -5   5  18       67.81       80.74     21.23 o
  -3   5  18      747.58      836.96    145.03 o
  -1   5  18      254.98      106.94     69.98 o
   1   5  18       24.06        0.38     31.29 o
   3   5  18      352.20      298.20     88.14 o
 -13   1  19    13482.36    14090.78    633.31 o
 -11   1  19      312.07      336.69     75.10 o
  -9   1  19    13371.93    13322.32    277.82 o
  -7   1  19    26758.80    27699.96    478.82 o
  -5   1  19     6441.55     6013.61    240.70 o
  -3   1  19    13174.62    12734.63    265.87 o
  -1   1  19    21836.91    22633.61    836.04 o
   1   1  19     3485.24     3523.98    234.58 o
   3   1  19    31549.49    33378.63    470.20 o
   5   1  19     6106.18     5882.65    293.05 o
   7   1  19     5228.43     5547.41    141.49 o
   9   1  19    17569.41    16088.86    774.50 o
 -12   2  19      417.01      397.94     44.36 o
 -10   2  19      477.59      436.76     39.92 o
  -8   2  19      114.63      106.90     15.71 o
  -6   2  19      554.74      525.91     35.43 o
  -4   2  19      237.02      145.34     55.56 o
  -2   2  19      160.75       92.04     21.13 o
   0   2  19      142.58      208.19     74.93 o
   2   2  19      642.29      600.74     75.72 o
   4   2  19     1858.28     1708.43    125.98 o
   6   2  19     2900.89     3116.52    101.65 o
   8   2  19      809.77      630.78     49.49 o
 -11   3  19      763.08      927.79    102.11 o
  -9   3  19    14662.86    15323.75    385.52 o
  -7   3  19    11756.40    11895.69    242.07 o
  -5   3  19       93.31      151.18     21.07 o
  -3   3  19    22983.23    22514.02    505.80 o
  -1   3  19    11063.69    10455.00    239.27 o
   1   3  19      106.07      103.08     37.11 o
   3   3  19    24276.04    24667.13    541.27 o
   5   3  19     2807.04     2371.84    170.71 o
   7   3  19     1855.74     1855.35     90.31 o
  -8   4  19      188.58      201.25     34.76 o
  -6   4  19      585.14      617.46     81.26 o
  -4   4  19     2528.56     2451.66     90.52 o
  -2   4  19      562.36      302.22     84.66 o
   0   4  19       11.68       58.79     40.44 o
   2   4  19      518.59      460.25     54.67 o
   4   4  19      258.42      329.44     97.97 o
   6   4  19       47.45      194.05     33.10 o
  -5   5  19      343.52      523.01     61.11 o
  -3   5  19     7619.60     7448.85    270.54 o
  -1   5  19     5916.29     6256.30    370.52 o
   1   5  19     1879.78     2126.17    184.74 o
 -12   0  20     1723.92     1999.00    179.00 o
 -10   0  20     9656.69     9072.62    380.42 o
  -8   0  20    24968.00    25785.36   1009.58 o
  -6   0  20     3822.65     4296.10    434.42 o
  -4   0  20    16766.36    16270.19    648.99 o
   0   0  20     7779.61     8227.63    314.89 o
   4   0  20    13032.28    14552.65    414.04 o
   6   0  20     7684.17     8189.62    564.57 o
   8   0  20     7207.49     6772.88    424.66 o
  10   0  20     3982.72     3455.70    243.40 o
 -13   1  20      910.36      975.52    120.30 o
 -11   1  20      474.55      521.80     45.52 o
  -9   1  20     1122.72     1186.56    106.53 o
  -7   1  20      143.72      167.91     34.45 o
  -5   1  20      192.99       97.89     49.78 o
  -3   1  20      243.42      156.75     78.94 o
   1   1  20      193.57      376.62     57.75 o
   3   1  20      151.52      238.92     47.20 o
   5   1  20      541.24      708.44     48.87 o
   7   1  20      146.85      202.63     63.05 o
   9   1  20      275.96      313.68    142.80 o
 -12   2  20     1003.40     1170.85    118.21 o
 -10   2  20    14400.28    14649.52    263.32 o
  -8   2  20    10177.23    10144.90    279.24 o
  -6   2  20      447.64      732.61     63.29 o
  -4   2  20    15034.86    14900.85    310.57 o
  -2   2  20    14117.41    13251.35    240.60 o
   0   2  20      695.19      493.81     45.12 o
   2   2  20    27134.21    26445.92   6911.88 o
   4   2  20     1658.86     1505.11    118.87 o
   6   2  20     6162.27     6448.27    188.18 o
   8   2  20     9492.89     9620.71    536.23 o
 -11   3  20       52.41       43.52     23.04 o
  -9   3  20       12.11       16.63     14.79 o
  -7   3  20      194.46       90.93     33.03 o
  -5   3  20      983.13      883.59     50.49 o
  -3   3  20      441.16       35.31     14.13 o
  -1   3  20      622.47      576.69     45.97 o
   1   3  20      786.82      751.53     76.38 o
   3   3  20        1.76       66.21     32.27 o
   5   3  20      170.29      322.18     44.45 o
   7   3  20      704.88      712.63     96.56 o
  -8   4  20     5896.53     6039.73    210.22 o
  -6   4  20       53.08       99.53     35.20 o
  -4   4  20    12129.97    11777.42    245.05 o
  -2   4  20     6662.35     6163.14    438.36 o
   0   4  20      859.14      805.88     50.51 o
   2   4  20    14373.45    15265.78    286.70 o
   4   4  20     2023.66     1927.57    118.59 o
  -3   5  20      228.51       62.59     19.89 o
  -1   5  20     1042.26     1154.96    101.25 o
 -11   1  21     7862.27     7180.75    192.31 o
  -9   1  21    19032.10    19710.26    359.84 o
  -7   1  21      171.53      276.94     38.45 o
  -5   1  21    26079.31    25332.55    604.88 o
  -3   1  21    14186.58    14342.95    288.10 o
  -1   1  21      704.95      792.08     97.05 o
   1   1  21    26482.12    26561.80    531.04 o
   3   1  21     3403.39     3285.13    173.81 o
   5   1  21     2788.03     2913.71    116.77 o
   7   1  21     6849.84     6906.37    189.11 o
   9   1  21     3548.33     3041.97    131.29 o
 -12   2  21      466.03      566.62     75.60 o
 -10   2  21      434.07      453.07     38.48 o
  -8   2  21      173.51      146.34     37.41 o
  -6   2  21        0.76       32.70     22.00 o
  -4   2  21      238.84      140.05     23.95 o
  -2   2  21     5572.53     5307.87    218.41 o
   0   2  21     2746.07     3014.40    231.30 o
   4   2  21      791.45      978.43     85.85 o
   6   2  21        5.98       57.81     52.24 o
   8   2  21       93.22      177.65     86.50 o
  -9   3  21     6028.15     5812.18    146.32 o
  -7   3  21       72.53      136.88     38.53 o
  -5   3  21    16158.28    16602.50    293.58 o
  -3   3  21     6898.75     6384.58    140.70 o
  -1   3  21      758.52      667.55     71.97 o
   1   3  21    24642.61    25690.57    849.56 o
   3   3  21     1692.91     1320.74     61.44 o
   5   3  21     3173.38     3197.28    216.57 o
  -8   4  21       77.55       70.20     24.47 o
  -6   4  21      642.00      675.11     80.82 o
  -4   4  21       26.79       -9.09     16.76 o
  -2   4  21      251.22       43.93     65.83 o
   0   4  21      625.68      692.29     36.26 o
   2   4  21      178.76      175.59     36.82 o
   4   4  21       30.02       74.25     25.74 o
 -12   0  22     6818.22     6533.80    299.73 o
 -10   0  22    16929.24    18339.48    855.78 o
  -8   0  22      949.08     1019.09    117.64 o
  -6   0  22    12212.54    11685.73    575.67 o
  -2   0  22     6433.57     6849.92    606.51 o
   0   0  22    13002.61    13467.73    537.32 o
   2   0  22     6795.82     7081.05    314.17 o
   4   0  22     6573.61     6758.78    274.62 o
   6   0  22    11909.01    11434.99    840.73 o
   8   0  22     2029.06     2341.08    151.01 o
 -11   1  22      156.47      234.68     41.50 o
  -9   1  22        1.80       37.08     35.91 o
  -7   1  22        6.55       16.00     67.93 o
  -5   1  22      177.45      142.41     67.07 o
  -3   1  22     2681.24     2758.35    162.64 o
  -1   1  22      173.55      229.16     36.91 o
   3   1  22       37.22      227.53     42.19 o
   5   1  22        0.00      121.17     32.95 o
   7   1  22     1200.17     1473.44    137.38 o
 -10   2  22     8155.40     7381.66    198.45 o
  -8   2  22        0.25       76.70     21.14 o
  -6   2  22    21418.80    21764.85    479.98 o
  -4   2  22    11945.14    11740.24    298.04 o
  -2   2  22     4733.76     4679.35    165.27 o
   2   2  22     5205.93     4941.85    173.67 o
   4   2  22     1692.43     1619.63     59.09 o
   6   2  22    12885.84    13406.08    340.75 o
  -9   3  22      114.62       85.09     22.74 o
  -7   3  22      667.76      635.67     64.26 o
  -5   3  22        0.07       11.52     20.39 o
  -3   3  22       52.49       88.90     23.66 o
  -1   3  22      320.88      353.32     32.22 o
   1   3  22       99.98     1397.73    126.31 o
   3   3  22       41.94       92.60     58.25 o
   5   3  22      115.74      213.18     42.21 o
  -6   4  22     9203.88     9627.31    369.34 o
  -4   4  22     7201.22     7098.99    537.50 o
  -2   4  22      758.38      844.71     77.06 o
   0   4  22     8954.76     8600.56    261.37 o
   2   4  22     3189.10     3170.67    137.98 o
 -11   1  23     6539.23     6141.14    233.66 o
  -9   1  23       80.77      211.50     39.76 o
  -7   1  23    13699.21    12816.84    355.68 o
  -5   1  23    10439.05    10007.50    544.30 o
  -3   1  23     4554.82     3980.18    138.39 o
   1   1  23     9004.26     9484.38    369.87 o
   3   1  23     7958.65     7992.64    391.53 o
   5   1  23    13108.97    13243.57    351.71 o
   7   1  23     1437.65     1426.06     75.05 o
 -10   2  23      861.25      969.18     84.87 o
  -8   2  23       82.25       86.25     29.59 o
  -6   2  23      795.79      331.69     94.19 o
  -4   2  23      183.65      115.51     27.40 o
  -2   2  23      567.47      468.04     39.63 o
   2   2  23        1.40      160.74     53.18 o
   4   2  23       22.76      107.67     38.28 o
   6   2  23      214.06      170.81     33.08 o
  -7   3  23    17592.22    16679.84    481.15 o
  -5   3  23     4649.20     4474.11    130.79 o
  -3   3  23      820.02      820.36     56.10 o
  -1   3  23    12624.96    12600.63    342.70 o
   1   3  23     1468.06     1289.01     58.24 o
   3   3  23      213.08      287.55     43.98 o
  -4   4  23        5.97        5.32     16.23 o
  -2   4  23      888.29      964.28    103.80 o
   0   4  23       22.91      136.63     45.44 o
 -10   0  24      139.63      166.11     41.85 o
  -8   0  24     8009.27     7662.85    284.87 o
  -6   0  24    11507.78    11398.97    569.41 o
  -4   0  24     1086.41     1274.36    136.61 o
  -2   0  24    17638.00    17523.82    727.97 o
   0   0  24     9542.43    10030.20    531.07 o
   2   0  24     4448.99     4731.30    190.16 o
   4   0  24    15449.85    15843.22    772.08 o
   6   0  24      282.02      394.85     60.33 o
  -9   1  24      458.65      557.50     49.90 o
  -7   1  24      176.44      171.12    113.57 o
  -5   1  24       64.23       46.95     44.15 o
  -3   1  24       91.15       61.29     32.25 o
   1   1  24      614.36      760.84    114.17 o
   3   1  24      549.05      917.69    260.68 o
   5   1  24        4.89      241.15     37.25 o
  -8   2  24    12298.10    12718.12    301.20 o
  -6   2  24     6750.58     6967.67    187.33 o
  -4   2  24      404.51      366.82     30.60 o
  -2   2  24    13902.73    14016.58    315.18 o
   0   2  24     1483.69     1283.70     64.58 o
   2   2  24      770.19      732.71     56.05 o
   4   2  24    15788.15    16292.14    368.55 o
  -7   3  24       41.11       19.52     32.38 o
  -5   3  24      119.02       60.08     14.72 o
  -3   3  24      512.50      590.84     77.97 o
  -1   3  24       21.56      270.73    131.68 o
   1   3  24     2464.44     2364.18    134.34 o
   3   3  24        0.52      290.78     77.77 o
  -9   1  25    10899.27    11358.47    321.82 o
  -7   1  25    10210.71    11187.84    625.83 o
  -5   1  25     2022.78     2005.45    133.12 o
  -3   1  25    11961.52    11020.36    547.48 o
  -1   1  25     7901.54     8815.70    298.01 o
   1   1  25     4412.03     4670.77    170.24 o
   5   1  25      721.05      720.29     85.76 o
  -8   2  25        1.29       17.34     41.46 o
  -6   2  25      122.98       73.52     73.27 o
  -4   2  25        9.01       36.85     31.61 o
  -2   2  25       91.68       91.50     34.94 o
   0   2  25     1334.51     1389.69    139.39 o
   2   2  25       87.60      128.91     94.40 o
  -3   3  25    13987.86    13610.65    695.96 o
  -1   3  25     3118.59     3030.35    156.18 o
  -8   0  26     8408.58     9124.13    726.16 o
  -6   0  26     4541.99     4817.33    951.92 o
  -4   0  26    10887.21    11116.00    510.59 o
  -2   0  26     4191.39     4337.99    378.42 o
   0   0  26     6630.19     7772.73    416.05 o
   2   0  26     6498.00     6546.95    297.67 o
  -7   1  26       76.11       51.76     29.90 o
  -5   1  26      102.70       80.96     31.43 o
  -3   1  26      271.90      543.90     93.38 o
   1   1  26       78.68      249.86     85.06 o
  -6   2  26      124.28      129.56     38.11 o
  -4   2  26    16364.00    16919.40    906.84 o
  -2   2  26     3588.16     4005.64    277.34 o
   0   2  26     4091.50     3890.19    139.29 o
  -5   1  27     9103.63     8318.35    411.91 o
  -3   1  27     3190.20     3600.58    284.03 o
  -1   1  27     3428.68     3454.86    151.98 o
   1   1  27     8390.34     9332.85    304.28 o
 
